# Supplementary material for: A Highly Specific Antibody-Based Assay for Nipah Virus AlphaLISA Detection
Source: Viruses. 2025 May 23;17(6):748. doi: 10.3390/v17060748 (PMC12197547; doi:10.3390/v17060748)
Supplement: Supplementary file 1 [file viruses-17-00748-s001.zip]

Archive with 1 entries (1 files):
- viruses-3581988-supplementary.pdf
